# Supplementary material for: An immune therapy model for effective treatment on inflammatory bowel disease
Source: PLoS One. 2020 Sep 24;15(9):e0238918. doi: 10.1371/journal.pone.0238918 (PMC7514012; doi:10.1371/journal.pone.0238918)
Supplement: S1 File — (ZIP) [file pone.0238918.s001.zip]

Archive with 2 entries (2 files):
- plos_anna_20200906_supporting information.pdf
- plos_anna_20200906_supporting information.tex
